# Supplementary material for: Exposure to Pre- and Perinatal Risk Factors Partially Explains Mean Differences in Self-Regulation between Races
Source: PLoS One. 2016 Feb 16;11(2):e0141954. doi: 10.1371/journal.pone.0141954 (PMC4755605; doi:10.1371/journal.pone.0141954)
Supplement: S1 Table — (XLSX) [file pone.0141954.s001.xlsx]

## Sheet: CorrMat
S1 Table. Correlation Matrix (n ≈ 7,150)
Self-regulation	1
Socioecon. Status	0.1424*	1
Maternal Age	0.1082*	0.4830*	1
Maternal Edu.	0.1142*	0.7442*	0.4093*	1
Prenatal Care	0.0457*	0.1620*	0.1349*	0.1526*	1
Gestation Wk.	0.0667*	0.0463*	-0.01	0.0057	0.1982*	1
Birth wt./100	0.0723*	0.0725*	0.0331*	0.0353*	0.1607*	0.7684*	1
Apgar Score	0.0479*	0.0389*	0.0114	0.0004	0.1078*	0.4588*	0.4296*	1
Plural Births	0.0068	0.0964*	0.1246*	0.0902*	0.1541*	-0.2950*	-0.3662*	-0.1046*	1
Vaginal Del.=1	0.0162	-0.0223*	-0.1277*	-0.0337*	-0.0516*	0.2385*	0.2412*	0.1362*	-0.2883*	1
Eclampsia=1	-0.0088	-0.0072	-0.0082	-0.0002	-0.0290*	-0.0885*	-0.1085*	-0.0402*	0.0075	-0.0804*	1
Meconium=1	0.0061	-0.0302*	-0.0197*	-0.0172	-0.0309*	0.0803*	0.0783*	0.0032	-0.0736*	0.0619*	-0.0059	1
Tobacco Use=1	-0.0417*	-0.2245*	-0.1161*	-0.1902*	-0.0681*	-0.0353*	-0.0881*	-0.0107	-0.0158	-0.0194	-0.0047	0.0198	1
White=1	0.0943*	0.2349*	0.1311*	0.2254*	0.1174*	-0.0350*	-0.0136	0.0057	0.1765*	-0.0605*	0.0052	-0.0528*	0.1164*	1
Black=1	-0.1034*	-0.2263*	-0.1642*	-0.0970*	-0.0881*	-0.1246*	-0.1589*	-0.0758*	-0.0144	-0.0225*	0.0430*	0.0382*	-0.0542*	-0.3684*	1
Hispanic=1	-0.0185	-0.2615*	-0.1065*	-0.3244*	-0.0504*	0.0173	0.0206*	0.0145	-0.0523*	0.0127	-0.0161	0.0115	-0.0677*	-0.4307*	-0.2218*	1
Asian=1	0.0064	0.2661*	0.1647*	0.1755*	0.0162	0.1215*	0.0871*	0.0605*	-0.1145*	0.0639*	-0.0260*	0.0161	-0.1120*	-0.3007*	-0.1548*	-0.1811*	1
Other=1	-0.0115	-0.0365*	-0.0449*	-0.0021	-0.0356*	0.0592*	0.0954*	0.014	-0.0813*	0.0424*	-0.012	0.0076	0.0645*	-0.2903*	-0.1495*	-0.1748*	-0.1220*
Note: Listwise deletion used to estimate correlations; Correlations not adjusted for survey weights
*p<.05 (two-tailed)
